# Supplementary material for: A Priori Prediction of Breast Cancer Response to Neoadjuvant Chemotherapy Using CT Radiomics
Source: Cancers (Basel). 2025 Aug 20;17(16):2706. doi: 10.3390/cancers17162706 (PMC12384108; doi:10.3390/cancers17162706)
Supplement: Supplementary file 1 [file cancers-17-02706-s001.zip]

Archive with 1 entries (1 files):
- cancers-3751975-supplementary.pdf
